# Supplementary material for: CD95L Inhibition Impacts Gemcitabine-Mediated Effects and Non-Apoptotic Signaling of TNF-α and TRAIL in Pancreatic Tumor Cells
Source: Cancers (Basel). 2021 Oct 30;13(21):5458. doi: 10.3390/cancers13215458 (PMC8582466; doi:10.3390/cancers13215458)
Supplement: Supplementary file 1 [file cancers-13-05458-s001.zip]

Archive with 1 entries (1 files):
- cancers-1398281-supplementary.pdf
